# Supplementary material for: Reliable Multi-Label Learning via Conformal Predictor and Random Forest for Syndrome Differentiation of Chronic Fatigue in Traditional Chinese Medicine
Source: PLoS One. 2014 Jun 11;9(6):e99565. doi: 10.1371/journal.pone.0099565 (PMC4053362; doi:10.1371/journal.pone.0099565)
Supplement: Code S1 — R code of CP-RF for Multi-Label Learning. (R) [file pone.0099565.s001.r]

# loading some necessary basic machine learning algorithms and R liabaries
require(randomForest)
require(e1071)

#############  Some necessary functions(subprocesses)


###the function of problem transformation(PT5)
PT5<-function(train,numclass){
train_row<-dim(train)[1]
train_col<-dim(train)[2]-numclass

trainPT5=c()
for(i in 1:train_row){
min=train_col+1
max=train_col+numclass
a=train[i,min:max]
b=which(a==1)
lenregion=length(b)
    reptr00=rep(train[i,1:train_col],lenregion)
    reptr0=matrix(reptr00,nrow=train_col,ncol=lenregion)
    reptr=cbind(t(reptr0),b)
trainPT5=rbind(trainPT5,reptr)
}
return(trainPT5)
}


#### compute the p-value of each label based different CP models
################¼ÆËãCPÄ£ÐÍ£¬¿ÉÑ¡²»Í¬·½Ê½
cp_plug_ts<-function(tr,ts,plugin,param){
trrow=dim(tr)[1]
trcol=dim(tr)[2]
trX=tr[,-trcol]
trY=tr[,trcol]
trYc=factor(trY)
tsrow=dim(ts)[1]
Class<-unique(trYc)
Num_class<-length(Class) 

if (plugin=="CP-RF"){ 
   Mode.rf<-randomForest(trX,trYc,ntree=1000,proximity=TRUE)
  trts=rbind(trX,ts)
  Plu.pred <- predict(Mode.rf,trts,proximity=TRUE)
  prox<-Plu.pred$proximity

proxtr=prox[1:trrow,1:trrow]
seletr=1:trrow     
P_value<-matrix(0,nrow=tsrow,ncol=Num_class)

for(t in (trrow+1):(trrow+tsrow)){

   seletrts=c(seletr,t)
   prox_sele=prox[seletrts,seletrts]
 
for(i in 1:Num_class){
       Plu_Y<- c(trY,i)
#k<-10
#simi<-"dist"    #metric for a computation
simi<-"prox" 
a=fun_a( prox_sele,param,Plu_Y,simi)
a_size=length(a)
qw<-runif(1,min=0,max=1)                                       
Pvalue_sum<-sum(a>a[a_size])+qw*sum(a==a[a_size])
P_value[(t-trrow),i]<-Pvalue_sum/a_size
} # end for i
}
}

if (plugin=="CP-KNN"){ 
    trts=rbind(trX,ts)
    prox<-as.matrix(dist(trts))

proxtr=prox[1:trrow,1:trrow]
seletr=1:trrow       
P_value<-matrix(0,nrow=tsrow,ncol=Num_class)

for(t in (trrow+1):(trrow+tsrow)){

   seletrts=c(seletr,t)
   prox_sele=prox[seletrts,seletrts]
 
for(i in 1:Num_class){
       Plu_Y<- c(trY,i)
#k<-10
simi<-"dist"    #metric for a computation
#simi<-"prox" 
a=fun_a( prox_sele,param,Plu_Y,simi)
a_size=length(a)
qw<-runif(1,min=0,max=1)                                       
Pvalue_sum<-sum(a>a[a_size])+qw*sum(a==a[a_size])
P_value[(t-trrow),i]<-Pvalue_sum/a_size
} # end for i
}
}

if (plugin=="CP-NB"){ 
P_value=matrix(0,nrow=tsrow,ncol=Num_class)
nb=naiveBayes(trX,trYc)
for(t in 1:tsrow){
 tsX=ts[t,]
trts=rbind(trX,tsX)
pred=predict(nb,trts,type ="raw")
qwe=pred
q=colnames(qwe)
b=as.numeric(q)
for(j in 1:Num_class){
Plu_Y=c(trYc,j)
a=matrix(0,nrow=(trrow+1),ncol=1)
for(k in 1:(trrow+1)){
a[k]=1-qwe[k,which(b==Plu_Y[k])]
}
 P_value[t,j]=fun_endP(a)
}   
}
}
 return(P_value)

}

###########  compute the nonconformity scores, used for the function of cp_plug_ts

fun_a <- function(mat,k,Plu_Y,simi){
   mat_size<-dim(mat)[1]
   a<-matrix(0,nrow= mat_size,ncol=1)
  
   for (j in 1: mat_size){

	  if (simi== "dist" ){ 

		Sam_class_Lab<-Plu_Y==Plu_Y[j];
		Sam_class_Lab[j]<-FALSE	
            Sam_hit<-sum(Sam_class_Lab)
 
            Dif_class_Lab<-Plu_Y!=Plu_Y[j]
            Dif_hit<-sum(Dif_class_Lab)

           if (Dif_hit==0){a[j]=0;next}
           if (Sam_hit==0){a[j]=10000000;next}
         else{

 	    if (Sam_hit>0&&Sam_hit<k){
          Sam_class_decrea<-sort(mat[Sam_class_Lab,j],decreasing =TRUE)
	    Sam_class_sum<-sum(Sam_class_decrea[1:Sam_hit])}
          if (Sam_hit>=k){ 
		Sam_class_decrea<-sort(mat[Sam_class_Lab,j],decreasing =TRUE)
		Sam_class_sum<-sum((Sam_class_decrea[1:k]))}

           
          if (Dif_hit>0&&Dif_hit<k){
          Dif_class_decrea<-sort(mat[Dif_class_Lab,j],decreasing =TRUE)
	    Dif_class_sum<-sum(Dif_class_decrea[1:Dif_hit])}
          if (Dif_hit>=k){ 
		 Dif_class_decrea<-sort(mat[Dif_class_Lab,j],decreasing =TRUE)
            Dif_class_sum<-sum((Dif_class_decrea[1:k]))}
          a[j]<-Sam_class_sum/Dif_class_sum}
}
       
 if (simi== "prox" ){ 

		Sam_class_Lab<-Plu_Y==Plu_Y[j];
		Sam_class_Lab[j]<-FALSE	
            Sam_hit<-sum(Sam_class_Lab)
 
            Dif_class_Lab<-Plu_Y!=Plu_Y[j]
            Dif_hit<-sum(Dif_class_Lab)

           if (Dif_hit==0){a[j]=1000000;next}
           if (Sam_hit==0){a[j]=0;next}
         else{

 	    if (Sam_hit>0&&Sam_hit<k){
          Sam_class_decrea<-sort(mat[Sam_class_Lab,j],decreasing =TRUE)
	    Sam_class_sum<-sum(Sam_class_decrea[1:Sam_hit])}
          if (Sam_hit>=k){ 
		Sam_class_decrea<-sort(mat[Sam_class_Lab,j],decreasing =TRUE)
		Sam_class_sum<-sum((Sam_class_decrea[1:k]))}

           
          if (Dif_hit>0&&Dif_hit<k){
          Dif_class_decrea<-sort(mat[Dif_class_Lab,j],decreasing =TRUE)
	    Dif_class_sum<-sum(Dif_class_decrea[1:Dif_hit])}
          if (Dif_hit>=k){ 
		 Dif_class_decrea<-sort(mat[Dif_class_Lab,j],decreasing =TRUE)
            Dif_class_sum<-sum((Dif_class_decrea[1:k]))}
          a[j]<-Dif_class_sum/Sam_class_sum }
}
	
      		
	}

return(a) 
  
}

###########################compute the p-value based on the nonconformity score sequence
fun_endP <- function(a){
slen=length(a)
qw<-runif(1,min=0,max=1)                                       
acount<-sum(a>a[slen],na.rm = TRUE)+qw*sum(a==a[slen],na.rm = TRUE) 
pvalue<-acount/ slen
 return(pvalue)
}


###########
######################## function of outputting the region prediction


regionPre<-function(P,e){

Num_row<-dim(P)[1]
Num_class<-dim(P)[2]
region=list()
for(i in 1:Num_row){
out=list(which(P[i,]>e))
region=c(region,out)
}
return(region)
}

############## output  matching index of the region prediction


match_region<-function(listregion,multiT){
n_row=length(listregion)
index=c()
c=matrix(0,nrow=n_row,ncol=1)

for(i in 1:n_row){
a=listregion[[i]]
b=multiT[[i]]
m=match(a,b)
if(length(m)==length(b)){c[i]=1}
if(c[i]!=0){index=c(index,i)}
}
return(index)
}


############################  Main process


#input the learning dataset, the number of rows means 736 cases, the colum #refers to the features and labels, i.e., the last four colum means the set of #lables, with 1 representing expression.

data_init=read.table('pilao99_736.txt')

Num_row<-dim(data_na)[1]
Num_col<-dim(data_na)[2]
 #disdurbing the datase 
sam0=1:Num_row
 sam0=sample(sam0)
 data=data_na[sam0,]
 
#set the parameters
#the size of label set
 numclass=4
# the value of the K nearest neighbours
 param=5

# initiate the output matrix,which consisits the p-value and the true labelof #each label 

PT_rf=c()  #for CP-RF
PT_knn=c() #for CP-KNN
PT_nb=c()  #for CP-NB


### execute the experiment by Leave-one-out cross validation 

for(i in 1:Num_row){
train=data[-i,]
###applies problem transformation method(PT5) to the train dataset
tr=PT5(train,numclass)

test=data[i,]
####remove the true label colums to give the testing instance ts
ts=test[,1:(Num_col-numclass)]

#output the set of p-values for ts based on CP-RF model
plugin="CP-RFKNN"
p=cp_plug_ts(tr,ts,plugin,param)
pt=cbind(p,test[(Num_col-numclass+1):Num_col])
PT_rf=rbind(PT_rf,pt)

#output the set of p-values for ts based on CP-KNN model
plugin="CP-KNN"
p=cp_plug_ts(tr,ts,plugin,param)
pt=cbind(p,test[(Num_col-numclass+1):Num_col])
PT_knn=rbind(PT_knn,pt)

#output the set of p-values for ts based on CP-NB model
plugin="CP-NB"
p=cp_plug_ts(tr,ts,plugin,param)
pt=cbind(p,test[(Num_col-numclass+1):Num_col])
PT_nb=rbind(PT_nb,pt)
}


#####given the pre-defined threshold(significance level e), output the region ##prediction 
e=0.05
region_0.05=regionPre(PT_rf[,1:,numclass],e)

##### evaluate the preformance based on matche ratio
matche=match_region(region_0.05,PT_rf[,(numclass+1),2*numclass])
